# Supplementary material for: Engineering a Radiohybrid PSMA Ligand with an Albumin-Binding Moiety and Pharmacokinetic Modulation via an Albumin-Binding Competitor for Radiotheranostics
Source: Molecules. 2025 Jun 29;30(13):2804. doi: 10.3390/molecules30132804 (PMC12251549; doi:10.3390/molecules30132804)
Supplement: Supplementary file 1 [file molecules-30-02804-s001.zip]

Archive with 1 entries (1 files):
- molecules-3706796-supplementary.pdf
